# Supplementary material for: Serum Progranulin Level Might Differentiate Non-IPF ILD from IPF
Source: Int J Mol Sci. 2023 May 24;24(11):9178. doi: 10.3390/ijms24119178 (PMC10252558; doi:10.3390/ijms24119178)
Supplement: Supplementary file 1 [file ijms-24-09178-s001.zip]

Archive with 1 entries (1 files):
- ijms-2379925-supplementary.pdf
